# Supplementary material for: Relationship of Smile Esthetics and Quality of Life Among High-School Adolescents in Al-Ahsa, Saudi Arabia: An Analytic Cross-Sectional Study
Source: Dent J (Basel). 2026 Jan 2;14(1):19. doi: 10.3390/dj14010019 (PMC12839607; doi:10.3390/dj14010019)
Supplement: Supplementary file 1 [file dentistry-14-00019-s001.zip]

Archive with 1 entries (1 files):
- dentistry-4014713-supplementary.pdf
